# Supplementary material for: The 20k Samples-Per-Second Real Time Detection of Acoustic Vibration Based on Displacement Estimation of One-Dimensional Laser Speckle Images
Source: Sensors (Basel). 2021 Apr 22;21(9):2938. doi: 10.3390/s21092938 (PMC8122744; doi:10.3390/s21092938)
Supplement: Supplementary file 1 [file sensors-21-02938-s001.zip]

Archive with 3 entries (2 files):
- supplementary/
- supplementary/Audio S1.wav
- supplementary/Audio S2.wav
